# Supplementary material for: Development of a Screen-Printable Liquid Metal Ink on PDMS Substrates Toward Flexible Conductive Electronics
Source: Sensors (Basel). 2026 May 22;26(11):3279. doi: 10.3390/s26113279 (PMC13259296; doi:10.3390/s26113279)
Supplement: Supplementary file 1 [file sensors-26-03279-s001.zip]

Archive with 1 entries (1 files):
- sensors-4293317-supplementary.pdf
